# Supplementary material for: Dimerization-dependent serine protease activity of FAM111A prevents replication fork stalling at topoisomerase 1 cleavage complexes
Source: Nat Commun. 2024 Mar 7;15:2064. doi: 10.1038/s41467-024-46207-w (PMC10920703; doi:10.1038/s41467-024-46207-w)
Supplement: Supplementary file 4 — Source data [file 41467_2024_46207_MOESM4_ESM.xlsx]

## Sheet: Fig. 1d
Time (min)	Assay Buffer			SPD WT 4.0 μM			SPD WT 1.33 μM			SPD WT 0.44 μM			SPD WT 0.15 μM			SPD S541A 4.0 μM
0	2.69987	2.73566	2.71957	6.54969	6.56314	7.28353	3.21444	3.87381	4.01153	3.27796	3.20279	3.15022	2.90209	2.86936	2.93899	2.7351	2.64412	2.7014
2	2.77297	2.76506	2.76603	7.55913	7.60101	8.38534	3.53261	4.30321	4.39101	3.43275	3.36645	3.29974	2.97893	2.96867	3.01042	2.77546	2.69433	2.6799
4	2.78559	2.79322	2.97352	8.95456	9.03029	9.78078	3.89489	4.76369	4.85426	3.63691	3.55674	3.48393	3.06506	3.05646	3.1075	2.79155	2.71804	2.67352
6	2.81471	2.81666	3.2996	10.4756	10.6067	11.3182	4.26507	5.2727	5.38755	3.83691	3.75661	3.6788	3.12845	3.14024	3.18074	2.82512	2.74911	2.70334
8	2.82928	2.83358	3.2634	12.0106	12.1411	12.9594	4.66521	5.87243	5.93887	4.02554	3.96243	3.88504	3.23108	3.2229	3.25965	2.83982	2.75133	2.76534
10	2.83039	2.8462	3.45549	13.7323	13.7399	14.866	5.0519	6.46827	6.55995	4.23109	4.17825	4.09031	3.29863	3.3075	3.34884	2.8548	2.76145	2.75327
12	2.8401	2.85452	3.39488	15.5947	15.5319	16.8649	5.48949	7.15996	7.22695	4.47589	4.42416	4.32929	3.36936	3.39974	3.42984	2.85008	2.77962	2.75729
14	2.84717	2.85951	2.9763	17.5245	17.3858	18.9281	5.90669	7.83014	7.89769	4.72665	4.67936	4.55717	3.47242	3.49738	3.53844	2.86381	2.80265	2.74703
16	2.84134	2.85743	2.91707	19.4862	19.3858	21.0912	6.33277	8.46579	8.59464	4.99711	4.91292	4.81278	3.53788	3.56881	3.61042	2.86992	2.78378	2.75965
18	2.84564	2.85452	2.91444	21.4911	21.3856	23.2211	6.8397	9.19076	9.30615	5.22943	5.18657	5.05509	3.63067	3.66978	3.69641	2.85341	2.79793	2.75771
20	2.82858	2.85702	2.94786	23.4549	23.3196	25.4233	7.47258	9.89049	10.0475	5.48117	5.43262	5.30918	3.72165	3.74898	3.77533	2.87491	2.7842	2.75466
22	2.83802	2.84994	3.04287	25.4949	25.3943	27.6415	8.12778	10.6045	10.7479	5.75052	5.70211	5.56757	3.77464	3.85286	3.87713	2.87144	2.79987	2.75646
24	2.84883	2.87061	2.99169	27.5665	27.3918	30.5017	8.73902	11.3407	11.5285	6.01141	5.963	5.83734	3.87727	3.9383	3.95175	2.86617	2.80334	2.772
26	2.85175	2.87574	3.20875	30.2196	29.4127	32.853	9.33889	12.0629	12.2465	6.29657	6.23568	6.10558	3.95772	4.02984	4.03289	2.86686	2.79738	2.75965
28	2.85383	2.85105	3.27311	32.3687	32.219	35.3211	9.94513	12.8109	13.0083	6.54789	6.50711	6.34483	4.03955	4.12207	4.14759	2.85896	2.79252	2.76908
30	2.84523	2.87144	3.49946	34.5859	34.4556	37.6491	10.529	13.5687	13.8115	6.82625	6.79893	6.61058	4.13303	4.21666	4.2322	2.86256	2.79724	2.76062
32	2.84939	2.86465	3.55508	36.8556	36.6864	40.0549	11.1261	14.288	14.5999	7.14082	7.08062	6.90156	4.22693	4.31736	4.32277	2.8627	2.79918	2.76145
34	2.84703	2.85299	3.58199	38.9891	38.8588	42.5424	11.7275	15.0682	15.4008	7.42931	7.33666	7.20059	4.30848	4.41459	4.40987	2.86076	2.78919	2.77477
36	2.86617	2.85868	3.4376	41.3386	41.2219	45.1233	12.3508	15.8196	16.1979	7.69935	7.64651	7.47563	4.41819	4.5132	4.52513	2.86284	2.79446	2.7738
38	2.86298	2.86256	2.96589	43.5927	43.4001	47.5991	12.964	16.5649	16.99	8.01294	7.94373	7.74512	4.50141	4.60973	4.61126	2.85785	2.79557	2.77713
40	2.848	2.85383	2.87907	45.8585	45.734	50.0905	13.614	17.3761	17.8176	8.2834	8.23597	8.02875	4.59156	4.71597	4.72014	2.8566	2.79738	2.77102
42	2.86187	2.86492	2.88365	48.2293	47.9356	52.6014	14.2895	18.2033	18.5821	8.59436	8.52571	8.31267	4.68837	4.82222	4.815	2.87241	2.79446	2.78337
44	2.85188	2.8548	2.88573	50.6293	50.4854	55.2387	14.9151	18.8674	19.4442	8.88188	8.83986	8.58299	4.78851	4.92083	4.89309	2.86631	2.80251	2.78587
46	2.85133	2.86256	3.43289	52.9982	52.9009	57.8545	15.5773	19.691	20.258	9.17522	9.11295	8.85858	4.85745	4.99115	4.9967	2.87338	2.78878	2.78559
48	2.85563	2.84856	3.47963	55.2814	55.2056	60.4121	16.2026	20.4813	21.0474	9.50962	9.45012	9.1651	4.9512	5.10599	5.10863	2.86589	2.79807	2.78531
50	2.85147	2.84745	3.2573	57.837	57.4383	63.1544	16.8915	21.2638	21.9333	9.79978	9.73029	9.4762	5.05634	5.21972	5.20252	2.86575	2.79793	2.79072
52	2.84675	2.86284	3.54232	60.1456	59.8344	65.7391	17.5538	22.1197	22.7488	10.1245	10.0388	9.76718	5.16313	5.33872	5.32347	2.87144	2.80334	2.78642
54	2.85022	2.85868	3.77838	62.5262	62.3355	68.46	18.2399	22.9714	23.6455	10.4375	10.3554	10.0604	5.24926	5.44108	5.43013	2.87158	2.79779	2.78711
56	2.8437	2.85258	3.26728	64.8775	64.9106	71.142	18.8914	23.7065	24.4488	10.755	10.6734	10.3565	5.35717	5.55454	5.51501	2.88406	2.81582	2.79516
58	2.84814	2.85133	3.34592	67.4856	67.295	73.9835	19.6252	24.5533	25.3294	11.0718	10.9422	10.6963	5.45592	5.66369	5.62111	2.87227	2.7971	2.7989

## Sheet: Fig. 1e
Time (min)	Strep-FL WT			Strep-FL S541A
0	1.16394	0.958393	0.424663	1.21346	1.33815	0.473723
2	1.94375	0.830073	0.253703	0.708123	1.04261	1.46629
4	1.16202	1.19953	0.193793	1.19783	1.17241	1.16565
6	1.0114	0.93277	-0.03667	0.8593	1.69164	1.49116
8	1.37308	0.787157	0.288657	0.670317	1.97237	0.996037
10	1.46156	1.13937	-0.15853	0.9781	1.6806	0.91355
12	1.79151	1.17863	-0.16338	1.70911	1.4407	1.04795
14	1.23373	1.01498	0.37948	1.06447	1.08641	0.46024
16	2.01034	1.20477	0.33069	0.79108	1.38609	0.83855
18	1.84224	1.13331	0.219413	0.670343	1.25484	1.46969
20	1.55544	1.03988	0.315923	0.750183	1.75699	1.29864
22	1.74571	1.25025	0.105463	0.151263	1.2629	0.541673
24	1.45853	1.68499	0.653473	0.443063	1.71705	0.735203
26	1.37121	1.46009	0.83649	0.64601	1.42875	1.03601
28	1.85462	1.42236	0.796627	0.281577	1.33712	0.639137
30	1.37329	0.8462	0.42714	-0.03412	1.22616	0.69495
32	1.83469	1.5184	0.49924	0.26373	1.2043	0.559
34	1.88611	1.49739	0.759547	0.815177	1.28071	0.530247
36	2.4137	2.11731	0.982777	0.159397	1.43439	0.874077
38	2.03474	1.92467	0.731277	0.267827	1.47162	1.006
40	2.54812	2.06506	0.962057	0.0346267	1.71444	0.931867
42	1.55397	1.85725	1.33565	-0.0422767	1.48333	0.0501233
44	2.62002	1.85611	1.38363	0.452897	1.23622	0.612307
46	2.55847	2.40512	1.21678	0.696307	1.6958	1.1791
48	2.70126	2.27605	1.69458	-0.0783533	1.84638	0.524897
50	2.36152	2.3152	1.66354	0.747977	1.73596	0.0624467
52	3.1759	2.6165	1.76393	0.629387	1.24242	0.201407
54	3.20698	3.26647	2.20397	0.512137	1.73676	0.615937
56	2.61464	2.44916	1.90982	-0.204727	1.13959	0.142643
58	2.83664	2.72818	2.19398	0.26142	1.55254	0.16974
60	3.38081	2.98568	2.39588	0.68477	1.57295	0.52587
62	2.84973	3.28651	2.19606	0.17728	1.08972	0.32773
64	3.73417	3.77488	2.31098	0.349323	1.41439	0.160993
66	4.20262	3.48477	2.67589	0.28037	1.58623	0.06376
68	3.55502	3.15755	3.2937	-0.181943	1.21718	-0.260793
70	4.62978	3.02315	3.07912	0.263733	1.53141	-0.457247
72	4.14054	3.09368	3.09038	0.102813	0.825153	0.223723
74	4.55008	3.83051	3.50323	0.652663	1.31227	0.633763
76	4.23105	3.72716	3.29076	0.39078	1.07066	0.03936
78	4.48996	3.92667	3.86129	-0.09807	1.36362	0.09656
80	4.93505	3.65167	3.57964	-0.332983	1.27424	0.327437
82	4.80676	4.7878	4.00923	0.206597	1.21242	0.168127
84	5.25195	4.49049	4.86558	0.113353	0.972043	-0.189537
86	5.3551	4.69853	4.81245	-0.29486	1.25042	0.20529
88	5.61022	5.18693	5.08326	0.04549	0.64661	0.26435
90	5.37458	4.76889	4.61425	0.35092	0.85813	0.08042
92	5.10509	5.09904	5.28388	0.369577	0.674167	-0.122683
94	5.14423	4.61003	5.42191	0.258227	0.784207	0.106037
96	6.02913	5.77416	5.57305	-0.02656	0.73501	-0.12785
98	6.23798	5.32229	6.0759	0.15429	0.99593	-0.15784
100	6.24838	5.64794	6.14196	-0.700533	1.00674	0.0482167
102	6.35252	5.53094	6.3489	-0.0343633	0.774047	-0.0472133
104	6.30964	5.78708	6.20297	0.17459	1.26479	0.07868
106	6.2071	5.53272	6.43234	-0.26492	0.27127	-0.45096
108	6.69543	6.75054	6.73182	-0.0443867	0.178343	-0.102307
110	7.09971	6.39306	6.98742	-0.380877	0.757323	-0.244477
112	7.9987	7.13382	7.91028	0.158063	0.822363	0.0479933
114	7.44149	7.1108	7.11493	-0.10287	0.69227	-0.41143
116	7.86835	7.29054	7.61842	-0.120773	0.550117	-0.0434133
118	7.70569	7.22454	8.13406	-0.470853	0.238257	-0.537203
120	8.04356	7.70212	8.35263	0.173373	0.834173	-0.118807

## Sheet: Fig. 1f
SPD WT	Strep-FL WT	Strep-FL S541A
579.833	18.9295	-2.97299
639.767	18.2312	-2.57971
566.667	23.004	-3.96245

## Sheet: Fig. 1g
Substrate	SPD WT			SPD S541A
Suc-AAPF-AMC	258.29	257.08	265.43	-2.61	-2.55	-2.85
Boc-LRR-AMC	-2.225	-1.555	-2.115	-2.085	-2.735	-1.985
MeOSuc-AAPV-AMC	0.4275	0.1675	0.7475	0.0875	0.0775	1.8875

## Sheet: Fig. 1h
DMSO	TPCK (P1: Phe)	TLCK (P1: Lys)	SPCK (P1: Val)
206.417	34.1575	123.638	190.088
204.577	37.6175	137.637	191.248
204.877	41.0775	131.077	191.688
202.468	39.1575	132.088	213.058

## Sheet: Fig. 5a
WT	S541A	V347D	V351D	V347D/V351D	Mini-SPD
249.127	0.4025	1.9825	14.7925	1.7825	1.3425
255.708	0.6825	1.9025	13.3325	1.5825	0.6825
261.098	0.7625	1.6425	14.7225	1.7425	0.7725

## Sheet: Fig. 5b
WT	S541A	V347D	V347D/S541A
81.95	-4.08667	-6.30833	3.915
75.4667	-3.80667	-4.74667	-0.02535
93.9833	-3.39667	-4.56	-2.14667

## Sheet: Fig. 5c
WT	K348A	Y414A
114.21	43.21	5.75
108.53	29.5	6.15
102.14	28.43	5.42

## Sheet: Fig. 6a
WT	R569H	D528G
285.821	385.771	206.921
300.421	391.511	218.861
287.331	408.031	225.341
278.591	396.561	215.881

## Sheet: Fig. 6b
R569H	R569H/V347D	R569H/V351D
279.61	4.52	10.65
280.84	-3.63	10.17
277.18	2.86	-4.04
276.99	3.97	10.68

[truncated: 17 more sheets: Fig. 6c, Fig. 7a, Fig. 7b, Fig. 7d, Fig. 7f, Fig. 7h, Fig. 7i, Fig. S1a , Fig. S2a, Fig. S4a, Fig. S4b, Fig. S5c, FigS6a, Fig. S6c, Fig. S6d, Fig. S6e, Table S1]
